# Supplementary material for: The Diagnostic Accuracy of Transcranial Color-Coded Doppler Ultrasound Technique in Stratifying Intracranial Cerebral Artery Stenoses in Cerebrovascular Disease Patients: A Systematic Review and Meta-Analysis
Source: J Clin Med. 2024 Mar 5;13(5):1507. doi: 10.3390/jcm13051507 (PMC10934108; doi:10.3390/jcm13051507)
Supplement: Supplementary file 1 [file jcm-13-01507-s001.zip]

Archive with 1 entries (1 files):
- jcm-2819945-supplementary.pdf
